# Supplementary material for: The Emerging JEV Genotype 5 Exhibits Distinct Codon Usage Characteristics
Source: Pathogens. 2026 Jan 7;15(1):58. doi: 10.3390/pathogens15010058 (PMC12844922; doi:10.3390/pathogens15010058)
Supplement: Supplementary file 1 [file pathogens-15-00058-s001.zip]

Archive with 1 entries (1 files):
- Sequence information table.csv
