# Supplementary material for: The Emerging JEV Genotype 5 Exhibits Distinct Codon Usage Characteristics
Source: Pathogens. 2026 Jan 7;15(1):58. doi: 10.3390/pathogens15010058 (PMC12844922; doi:10.3390/pathogens15010058)
Supplement: Supplementary file 1 [file pathogens-15-00058-s001.zip › Sequence information table.csv]

id	strain	country	host	da	g
AB196923	no	no	no	no	G1
AB196924	no	no	no	no	G1
AB196925	no	no	no	no	G1
AB196926	no	no	no	no	G1
AB241118	JEV/sw/Mie/40/2004	Japan: Mie	no	no	G3
AB241119	JEV/sw/Mie/41/2002	Japan: Mie	no	no	G3
AB551990	JaTAn1/75	Japan: Tokyo	Sus scrofa	1975	G1
AB551991	JaTAn1/90	Japan: Tokyo	Sus scrofa	1990	G1
AB551992	JaTAn2/91	Japan: Tokyo	Sus scrofa	1991	G1
AB594829	JEV/eq/Tottori/2003	Japan:Tottori	Equus caballus	18-Aug-03	G3
AB698905	Sw/Mie/51/2006	Japan: Mie	Sus scrofa domesticus	2006	G3
AB698906	Sw/Mie/84/2005	Japan: Mie	Sus scrofa domesticus	2005	G3
AB698907	Sw/Tokyo/373/2005	Japan: Tokyo	Sus scrofa domesticus	2005	G3
AB698908	Sw/Tokyo/602/2005	Japan: Tokyo	Sus scrofa domesticus	2005	G3
AB698909	Sw/Mie/34/2004	Japan: Mie	Sus scrofa domesticus	2004	G3
AB830335	JEV/Bo/Miyazaki/1/2009	Japan:Miyazaki	Bos taurus	2009	G3
AB853904	JEV/Bo/Aichi/1/2010	Japan: Aichi	Bos taurus	2010	G3
AF045551	K94P05	no	no	no	G3
AF069076	JaGAr 01	Japan	Culex	1959	G1
AF075723	GP78	India	Human brain	1978	G1
AF080251	Vellore P20778	India	Human brain	1958	G1
AF098735	HVI	Taiwan	Mosquito	1965	G1
AF098737	TL	Taiwan	no	no	G1
AF217620	FU	Australia	no	no	G2
AF221499	CH2195LA	no	no	no	G1
AF221500	CH2195SA	no	no	no	G1
AF254452	CH1392	Taiwan	Culex tritaeniorhynchus	no	G1
AF254453	T1P1	Taiwan: Liu-Chiu islet	Armigeres subalbatus	no	G1
AF315119	SA14-14-2	no	no	no	G1
AF416457	attenuated SA14-12-1-7	no	no	no	G1
AY303791	T1P1-S1	no	no	20-May-03	G1
AY303792	T1P1-L4	no	no	20-May-03	G1
AY303793	CJN-S1	no	no	20-May-03	G1
AY303794	CJN-L1	no	no	20-May-03	G1
AY303795	CC27-L1	no	no	20-May-03	G1
AY303796	CC27-L3	no	no	20-May-03	G1
AY303797	CC27-S6	no	no	20-May-03	G1
AY303798	CC27-S8	no	no	20-May-03	G1
AY316157	KV1899	no	no	1981	G3
AY508812	ML17 (live vaccine)/Japan/1981/human	no	no	1966	G1
AY508813	JaOH0566/Japan/1966/human	no	no	1987	G1
AY585242	K87P39	South Korea	no	30-Mar-04	G1
AY585243	no	South Korea	no	30-Mar-04	G1
AY849939	HW	no	no	8-Dec-04	G1
EF107523	WHe	China	swine	no	G1
EF543861	SH0601	no	no	no	G1
EF571853	Nakayama	Japan	no	no	G1
EF623987	014178	India: UP, Lakhimpur district	no	2001	G1
EF623988	057434	India: UP, Gorakhpur	no	5-Aug	G1
EF623989	04940-4	India: Maharashtra, Bhandara district	no	2002	G1
EU429297	SH17M-07	China	no	2007	G3
EU693899	XJP613	China	Culex tritaeniorhynchus	7-Jul	G3
EU880214	XJ69	China	Culex pipiens pallens	7-Jul	G3
FJ185036	B58	China	Rousettus leschenaulti	1986	G1
FJ185037	GB30	China	Murina aurata	1997	G1
FJ495189	HEN0701	China	swine	7-Aug	G3
GQ199609	no	South Korea	no	no	G1
GQ902058	B-0860/82	Thailand	pig	1982	G3
GQ902059	1070/82 (Subin)	Thailand	Homo sapiens	no	G3
GQ902060	3KP''U''CV569	Thailand	mosquito	no	G3
GQ902061	B-1381-85	Thailand	pig	no	G3
GQ902062	4790-85	Thailand	Homo sapiens	no	G3
GQ902063	KPP82-39-214CT	Thailand	mosquito	no	G1
GQ918133	NJ 2008	no	no	no	G1
GU187972	SC04-17	China	Culex tritaeniorhynchus	9-Jun	G3
GU205163	131V	China: Guangxi	Homo sapiens	7-Jun	G3
GU556217	JX61	China	pig	8-Jun	G3
HE861351	Nakayama/MY/2009/P578662	no	no	no	G1
HM228921	90VN70	Viet Nam	Homo sapiens	1990	G3
HM366552	GZ56	China	Homo sapiens	8-Sep	G3
HM596272	Muar	Malaysia	Homo sapiens	1952	G5
HQ652538	XZ0938	China	mosquito	2009	G3
HQ893545	SX09S-01	China	swine	14-Aug-09	G3
JEU47032	p3	no	no	no	G1
JEVBEICG	Beijing-1	no	no	no	G1
JEVCG	JaOArS982	no	no	no	G1
JEVCMNAA	no	no	no	no	G1
JEVLINGCG	Ling	no	no	no	G1
JEVSAA	SA14-14-2	no	no	no	G1
JEVSAV	SA14	no	no	no	G1
JF499788	TC2009-3	Taiwan	mosquito	2009	G3
JF499789	YL2009-4	Taiwan	mosquito	2009	G3
JF499790	TC2009-1	Taiwan	mosquito	2009	G3
JF706267	YN0911	China	Culex tritaeniorhynchus	2009	G3
JF706268	YN0967	China	Culex tritaeniorhynchus	2009	G3
JF706269	47	China	no	1950	G1
JF706270	BL06-50	China	Culex tritaeniorhynchus	2006	G3
JF706271	BL06-54	China	Culex tritaeniorhynchus	2006	G3
JF706272	DL04-29	China	Culex theileri	2004	G1
JF706273	Fj02-29	China	no	2002	G1
JF706274	GSBY0801	China	Culex tritaeniorhynchus	2008	G3
JF706275	GSS	China	no	1960	G1
JF706276	HLJ02-134	China	Culicoides sp.	2002	G1
JF706277	HN06129	China	Armigeres sp.	2006	G3
JF706278	LN02-102	China	Culex modestus	2002	G3
JF706279	M28	China	Culex pseudovishnui	1977	G3
JF706280	YLG	China	no	1955	G1
JF706281	YN05124	China	Culex tritaeniorhynchus	2005	G3
JF706282	YN83-Meng83-54	China	Lasiohelea taiwana Shiraki	1983	G3
JF706283	ZMT	China	no	1955	G1
JF706284	HB49	China	Rousettus leschenaulti	1990	G1
JF706285	HB97	China	Rousettus leschenaulti	1990	G1
JF706286	SD0810	China	Culex tritaeniorhynchus	2009	G3
JF915894	XZ0934	China	mosquito	2009	G5
JN381830	HN0621	China, Henan	Culex	2006	G3
JN381831	HN0411	China, Henan	Culex	2004	G3
JN381832	GX0523/44	China, Guanxi	Culex tritaeniorhynchus	2005	G3
JN381833	GSBY0861	China, Gansu	Culex tritaeniorhynchus	2008	G3
JN381834	YN82BN8219	China, Yunnan	Mosquito	1982	G3
JN381835	GX0519	China, Guanxi	Culex tritaeniorhynchus	2005	G3
JN381836	YN0623	China, Yunnan	Culex tritaeniorhynchus	2006	G3
JN381837	HN0626	China, Henan	Culex	2006	G3
JN381838	SC0415	China, Sichuan	Culex tritaeniorhynchus	2004	G3
JN381839	SC0412	China, Sichuan	Culex	2004	G3
JN381840	GSBY0810	China, Gansu	Culex tritaeniorhynchus	2008	G3
JN381841	HN0421	China, Henan	Culex	2004	G3
JN381842	GSBY0816	China, Gansu	Culex tritaeniorhynchus	2008	G3
JN381843	GS07TS11	China, Gansu	Culex tritaeniorhynchus	2007	G3
JN381844	GSBY0804	China, Gansu	Culex tritaeniorhynchus	2008	G3
JN381845	GSBY0827	China, Gansu	Culex tritaeniorhynchus	2008	G3
JN381846	SH03105	China, Shanghai	Culex tritaeniorhynchus	2003	G3
JN381847	SH03103	China, Shanghai	Culex tritaeniorhynchus	2003	G3
JN381848	SH80	China, Shanghai	Culex tritaeniorhynchus	2001	G3
JN381849	LN0716	China, Liaoning	Culex tritaeniorhynchus	2007	G3
JN381850	SH53	China, Shanghai	Culex tritaeniorhynchus	2001	G3
JN381851	YN79Bao83	China, Yunnan	Culex tritaeniorhynchus	1979	G3
JN381852	YN05155	China, Yunnan	Culex tritaeniorhynchus	2005	G3
JN381853	HYZ	China, Yunnan	Patient blood	1979	G1
JN381854	DL0445	China, Yunnan	Armigeres subalbatus?and?Mansonia uniformis	2004	G1
JN381855	JH0418	China, Yunnan	Culex whitmorei?and?Anopheles sinensis	2004	G1
JN381856	SH0410	China, Shanghai	Culex tritaeniorhynchus	2004	G1
JN381857	GZ042	China, Guizhou	Armigeres	2004	G1
JN381858	FJ0394	China, Fujian	Human blood	2003	G1
JN381859	FJ0339	China, Fujian	Human blood	2003	G1
JN381860	CBH	China, Fujian	CSF	1954	G1
JN381861	YN98A151	China, Yunnan	Mosquitoes	2003	G1
JN381862	ZSZ	China, Fujian	CSF	1955	G1
JN381863	LFM	China, Fujian	Human blood	1955	G1
JN381864	SH3	China, Shanghai	CSF	1987	G1
JN381865	CZX	China, Fujian	CSF	1954	G1
JN381866	SH045	China, Shanghai	Culex tritaeniorhynchus	2004	G1
JN381867	Fj0276	China, Fujian	Human blood	2002	G1
JN381868	TLA	China, Liaoning	CSF	1971	G1
JN381869	LYZ	China, Fujian	CSF	1957	G1
JN381870	CH13	China, Sichuan	CSF	1957	G1
JN381871	YN	China, Yunnan	CSF	1954	G1
JN381872	Ha3	China, Heilongjiang	CSF	1960s	G1
JN381873	DH107	China, Yunnan	Aedes lineatopennis	1989	G1
JN604986	SA14-14-2	South Korea	no	1-Apr-06	G1
JN711458	GD	China	Myotis pilosus	2009	G1
JN711459	HN2	China	Scotophilus kuhlii	2008	G1
JN864064	YUNNAN0901	China: Yunnan	mosquito	20-Sep-09	G1
JQ031753	HL2010-2	Taiwan	mosquito	29-Jul-10	G3
JQ086762	YUNNAN0901	China	mosquito	1-Sep-09	G1
JQ086763	YUNNAN0902	China	Sus scrofa	1-Sep-09	G1
JX050179	IND-WB-JE1	India: West Bengal	Homo sapiens	8-Aug	G1
JX072965	IND-WB-JE2	India: West Bengal	Homo sapiens	2010	G1
JX131374	JEV/eq/India/H225/2009	India	horse; breed Marwari	9-Mar	G1
KC196115	JEV/CNS769/Laos/2009	Laos	Homo sapiens	30-Jun-09	G3
KC517497	JE/vaccine/China/Chengdu-Institute-of-Biological- Products-SA14-14-2	no	no	no	G1
KC915016	GZ	China	swine	8-May-10	G1
KF297915	JEV/SW/GD/01/2009	China: Guangdong	pig	2009	G1
KF297916	JEV/SW/GZ/09/2004	China: Guizhou	pig	2004	G1
KF907505	RP9-190	Taiwan	Culex tritaeniorhynchus	no	G1
KM658163	SCYA201201	China	Sus scrofa	12-Aug	G3
KM677246	Tengah	Singapore	Homo sapiens	1952	G5
KP164498	JEV/SW/IVRI/395A/2014	India	swine	8-Sep-14	G1
KR265316	JEV-hubei	China	no	no	G1
KR908702	K05GS	South Korea: Gunsan-si	Culex tritaeniorhynchus	2005	G3
KR908703	K88A071	South Korea	Culex tritaeniorhynchus	1988	G1
KT229572	DH10M865	China: Yunnan Province	Culex tritaeniorhynchus (mosquito)	10-Aug	G3
KT229573	DH10M978	China: Yunnan Province	Culex tritaeniorhynchus (mosquito)	10-Aug	G3
KT229574	YN09M57	China: Yunnan Province	Culex tritaeniorhynchus (mosquito)	9-Jul	G3
KT229575	DHL10M62	China: Yunnan Province	Culex tritaeniorhynchus (mosquito)	10-Aug	G3
KT239164	Vellore P20778-T	India	Homo sapiens	no	G1
KT447437	Anyang-300	South Korea	pig	1969	G1
KT957419	YNTC07172	China: Yunnan Province	Culex tritaeniorhynchus mosquitoes	7-Jul	G3
KT957420	YNTC07018	China: Yunnan Province	Culex tritaeniorhynchus mosquitoes	7-Jul	G3
KT957421	DH10M585	China: Yunnan Province	Culex tritaeniorhynchus mosquitoes	10-Jun	G3
KT957422	M28	China: Yunnan Province	Culex pseudovishnui mosquitoes	1977	G3
KT957423	BN82215	China: Yunnan Province	Culex annulus mosquitoes	1982	G3
KU323483	SA14	no	no	no	G1
KU351667	SCCZ	China: Sichuan province	mosquito	12-Aug-10	G3
KU351668	SCMY	China: Sichuan province	swine	25-Aug-14	G3
KU363309	SC201301	China	swine	11-Aug-13	G1
KU508408	SCYA2012	China	Sus scrofa	12-Aug	G3
KU508409	SCYA2012	China	Sus scrofa	12-Aug	G3
KU821122	SA14	China	no	2-Feb-15	G1
KU871316	SA14	China	no	2-Feb-15	G1
KU871317	SA14	China	no	2-Feb-15	G1
KU871318	SA14	China	no	2-Feb-15	G1
KU871319	SA14	China	no	2-Feb-15	G1
KU871320	SA14	China	no	2-Feb-15	G1
KU871321	SA14	China	no	2-Feb-15	G1
KU871322	SA14	China	no	2-Feb-15	G1
KU871323	SA14	China	no	2-Feb-15	G1
KU871324	SA14	China	no	2-Feb-15	G1
KU871325	SA14	China	no	2-Feb-15	G1
KU871326	SA14	China	no	2-Feb-15	G1
KU871327	SA14	China	no	2-Feb-15	G1
KU871328	SA14	China	no	2-Feb-15	G1
KU871329	SA14	China	no	2-Feb-15	G1
KU871330	SA14	China	no	2-Feb-15	G1
KU871331	SA14	China	no	2-Feb-15	G1
KU871332	SA14	China	no	2-Feb-15	G1
KU871333	SA14	China	no	2-Feb-15	G1
KU871334	SA14	China	no	2-Feb-15	G1
KU871335	SA14	China	no	2-Feb-15	G1
KU871336	SA14	China	no	2-Feb-15	G1
KU871337	SA14	China	no	2-Feb-15	G1
KU871338	SA14	China	no	2-Feb-15	G1
KU871339	SA14	China	no	2-Feb-15	G1
KU871340	SA14	China	no	2-Feb-15	G1
KU871341	SA14	China	no	2-Feb-15	G1
KU871342	SA14	China	no	2-Feb-15	G1
KU871343	SA14	China	no	2-Feb-15	G1
KU871344	BJ-1	China	no	2-Feb-15	G1
KU871345	BJ-1	China	no	2-Feb-15	G1
KU871346	BJ-1	China	no	2-Feb-15	G1
KU871347	BJ-1	China	no	2-Feb-15	G1
KU871348	BJ-1	China	no	2-Feb-15	G1
KU871349	BJ-1	China	no	2-Feb-15	G1
KU871350	BJ-1	China	no	2-Feb-15	G1
KU871351	BJ-1	China	no	2-Feb-15	G1
KU871352	BJ-1	China	no	2-Feb-15	G1
KU871353	BJ-1	China	no	2-Feb-15	G1
KU871354	BJ-1	China	no	2-Feb-15	G1
KU871355	BJ-1	China	no	2-Feb-15	G1
KU871356	BJ-1	China	no	2-Feb-15	G1
KU871357	BJ-1	China	no	2-Feb-15	G1
KU871358	BJ-1	China	no	2-Feb-15	G1
KU871359	BJ-1	China	no	2-Feb-15	G1
KU871360	BJ-1	China	no	2-Feb-15	G1
KU871361	BJ-1	China	no	2-Feb-15	G1
KU871362	BJ-1	China	no	2-Feb-15	G1
KU871363	BJ-1	China	no	2-Feb-15	G1
KU871364	BJ-1	China	no	2-Feb-15	G1
KU871365	BJ-1	China	no	2-Feb-15	G1
KU871366	BJ-1	China	no	2-Feb-15	G1
KU871367	BJ-1	China	no	2-Feb-15	G1
KU871368	BJ-1	China	no	2-Feb-15	G1
KU871369	BJ-1	China	no	2-Feb-15	G1
KU871370	BJ-1	China	no	2-Feb-15	G1
KU871371	BJ-1	China	no	2-Feb-15	G1
KX779520	JEV/SC/2016-2	China: Sichuan	swine	12-Feb-16	G1
KX779521	JEV/SC/2016-1	China: Sichuan Provence	swine	12-Feb-16	G1
KX779522	JEV/SC/2016-3	China: Sichuan	swine	12-Feb-16	G1
KX945367	C17	Angola	Homo sapiens	16-Mar-16	G1
KX965684	JEV/sw/GD/2008	China	pig	2008	G1
KY609173	BJ-1(P)	China	no	20-Oct-13	G1
KY650724	ZJ82-6	China: Zhejiang	Culex tritaeniorhynchus	15-Jul-82	G1
KY650725	ZJ83-8	China: Zhejiang	Culex tritaeniorhynchus	13-Jul-83	G1
KY650726	ZJ10-7	China: Zhejiang	Culex tritaeniorhynchus	3-Jul-10	G3
KY650727	ZJ10-10	China: Zhejiang	Culex tritaeniorhynchus	3-Jul-10	G3
KY885009	Beijing-015	no	no	no	G1
KY927815	639A37Cx-tri	Cambodia	Culex tritaeniorhynchus	12-Sep-14	G3
KY927816	C081	Cambodia	Homo sapiens	7-Jul-15	G3
KY927817	C14-B3	Cambodia	pig	10-Jul-15	G3
KY927818	D03-B9	Cambodia	pig	9-Sep-15	G3
KY927819	ME802	Cambodia	Homo sapiens	19-May-13	G3
LC461957	JEV/MQ/Yamaguchi/804/2016	Japan:Yamaguchi, Yoshida	Culex tritaeniorhynchus	2016/9/8	G3
LC461958	JEV/sw/Thailand/185/2017	Thailand:Nakornnayok province, Banna District	Sus scrofa	2017/8/14	G3
LC461960	JEV/sw/Mindanao/K4/2018	Philippines:Mindanao, Agusan Del Norte, Butuan City, Kinamlutan	Sus scrofa	2018/3/9	G1
LC461961	JEV/sw/Bali/93/2017	Indonesia:Bali, Denpasar	Sus scrofa	2017/10/17	G4
LC623822	JEV/Mo/Kagawa/NIID09/2020	Japan: Kagawa, Sakaide	Culex tritaeniorhynchus	20-Jul	G3
LC687612	JEV-seal-UT1-2020	Japan	Phoca vitulina	2021/7/17	G3
LC704641	Sw/Kochi/492/2018	Japan:Kochi	Sus scrofa domesticus	2019/2/21	G1
LC704880	Bo/Kochi/132/2018	Japan:Kochi	Bos taurus	2018/10/26	G3
LC705012	Bo/Kochi/211/2018	Japan:Kochi	Bos taurus	2019/3/12	G1
LC708273	sw/Kochi/167/2013	Japan:Kochi	Sus scrofa domesticus	2013/7/9	G3
LC708274	sw/Kochi/230/2013	Japan:Kochi	Sus scrofa domesticus	2013/7/30	G3
LC708275	sw/Kochi/231/2017	Japan:Kochi	Sus scrofa domesticus	2017/8/15	G3
LC708276	sw/Kochi/240/2017	Japan:Kochi	Sus scrofa domesticus	2017/8/18	G3
LC785647	sw/Kochi/174/2019	Japan:Kochi	Sus scrofa domesticus	2019/8/20	G3
LC786330	sw/Kochi/104/2023	Japan:Kochi	Sus scrofa domesticus	2023/7/4	G3
LC789557	sw/Kochi/215/2017	Japan:Kochi	Sus scrofa	2017/8/14	G3
LC798351	sw/Kochi/164/2021	Japan:Kochi	Sus scrofa	2021/8/4	G3
LC798352	sw/Kochi/171/2020	Japan:Kochi	Sus scrofa	2020/8/18	G3
MF002373	FC792	China	swine	1-May-16	G1
MF124315	no	China	Sus scrofa	16-Feb	G3
MF124316	no	China	Sus scrofa	16-Aug	G3
MF326270	JEV/sw/GD/2008	China	porcine	no	G1
MF542268	10S3	China	pig	2013	G3
MH165313	seal/china/anheal/2017	China	seal	17-Sep	G3
MH258848	SA14	China	no	no	G1
MH258849	SA14-14-2 MSV	China	no	no	G1
MH258850	SA14-14-2-PHK17	China	no	no	G1
MH258851	SA14-14-2 PSV	China	no	no	G1
MH258852	SA14-14-2	China	no	no	G1
MH258853	SA14-14-2 WSV	China	no	no	G1
MH385014	JEV/mosq/YN/2016	China	Mosquito	2016	G3
MH753126	no	China	swine	6-Aug-15	G1
MH753127	SD12	China	swine	20-Aug-15	G3
MH753128	SH1	China	swine	9-Jul-15	G1
MH753129	SH7	China	Culex tritaeniorhynchus	11-Aug-16	G3
MH753130	SH15	China	Anopheles sinensis	15-Jul-16	G1
MH753131	SH19	China	Anopheles sinensis	12-Jun-16	G1
MH753132	SH18	China	Culex tritaeniorhynchus	18-Aug-16	G1
MH753133	SH2	China	Culex tritaeniorhynchus	14-Jun-16	G3
MK495877	JNSBr/01/2017	South Korea	Seal	17-Sep	G3
MK585066	SA14-14-2	China	mouse	6-Mar-16	G1
MN544779	SD12-F120	China	pig	2019	G3
MN544780	SD12-F120-VC	China	pig	2019	G3
MN639770	JEV1805M	China	Homo sapiens	18-May	G1
MT134112	NX1889	China: Ningxia	Homo sapiens	2018	G3
MT232844	Pig/India-Assam/36/2015-JEV	India	pig	15-Jun	G3
MT254426	TC4E10_18-9E-Y-T-Cxt-Y-5-11	China: Fuyu village, Beihai township, Yunan Province	Culex tritaeniorhynchus	5-Sep-18	G3
MT560941	GZDJ1609	China	Culex quinquefasciatus	1-Nov-16	G3
MT764727	SA14	China	Culex pipiens	22-Apr-80	G1
MT764728	SA14-14-2 vaccine	China	no	no	G1
MT764729	SA14-5-3	China	no	no	G1
MT764730	SA14-2-8	China	no	no	G1
MT764731	SA14	China	no	no	G1
MT764732	SA14-4-2	China	no	no	G1
MT764733	SA14-2-8	China	no	no	G1
MT859415	0945054	India	Homo sapiens	2009	G3
MT859416	no	no	no	no	G3
MZ540901	YZ-1	China	Sus scrofa	no	G3
MZ540902	HSY-1	China	mosquito	no	G1
MZ702743	JEV_ASSAM_03	India	pig	2-Nov-18	G3
MZ923735	WH	China	pig	2014	G1
OK257213	Vellore P20778	India	no	no	G1
OK257214	Vellore P20779	India	no	no	G1
OK257215	Vellore P20780	India	no	no	G1
OK423757	JEV-SC-2020-1	China	Sus scrofa	20-Sep	G3
OM867669	JEV/Human/NT_Tiwi Islands/2021	Australia: Northern Territory, Tiwi Islands	Homo sapiens	10-Mar-21	G4
ON624132	JEV/sw-22-00722-11/Qld/2022	Australia: Queensland	swine	2022/2/20	G4
ON804797	SG/EHI-CT1372_Nov_2019	Singapore	Culex tritaeniorhynchus	19-Nov	G3
ON804799	SG/EHI-MS_CT261_Nov2020	Singapore	Culex tritaeniorhynchus	20-Nov	G3
ON875960	JEV/GIII	India	Culex tritaeniorhynchus (mosquito)	28-Jun-19	G3
OP588746	Beijing/2020-1	China	mosquito	20-Oct	G1
OP904182	O-0883/NSW/22	Australia: New South Wales	swine	22-Feb	G4
OR119827	JKT5441	Indonesia	mosquito	Jun-80	G2
OR531689	SDWF-2021	China	Culex sp. (mosquito)	21-Jul	G3
OR605600	K12IN0325	South Korea	Wild boar	2010	G3
OR711406	duck/2022-SD-1	China	duck	22-Oct	G3
PP336429	VN1CT-03	Viet Nam	Culex tritaeniorhynchus	2003	G3
PP336430	826309	India	Homo sapiens	1982	G1
PP478074	NCCP 43279	South Korea	Homo sapiens	31-Dec-15	G5
